# Supplementary material for: A systematic review of mechanistic models used to study avian influenza virus transmission and control
Source: Vet Res. 2023 Oct 18;54:96. doi: 10.1186/s13567-023-01219-0 (PMC10585835; doi:10.1186/s13567-023-01219-0)
Supplement: Supplementary file 3 — Additional file 3: Data extraction from the 46 included articles [35–80]. [file 13567_2023_1219_MOESM3_ESM.xlsx]

## Sheet: Data
Ref	Authors	Year	Pathogenicity	Subtype	Epidemic_area	Epidemic_years	Poultry_species	Poultry_population	Other_sources	Zoonotic	Model_aim	Model_paradigm	Unit	Transmission	Contact_structure	Stochastic	Mitigation_outcome	Reactive_culling	Preventive_culling	Vaccination	Surveillance	Other_strategies
35	Tiensin et al	2007	HP	H5N1	Thailand	2004-5	Chickens	Farm	None	No	Parameter estimation	Population-based	Individual	Within-farm	Homogeneous mixing	Yes	None	No	No	No	No	No
36	Walker et al	2012	HP	H5N1	Thailand	2004-5	Chickens, ducks and geese	Subnational	Wild birds and backyard	No	Parameter estimation and evaluation of control strategies	Individual-based	Area	Between-areas	Spatial kernel	Yes	Epi	No	No	No	Yes	No
37	Marquetoux et al	2012	HP	H5N1	Thailand	2004-5	Poultry	Subnational	None	No	Parameter estimation	Population-based	Area	Between-areas	Homogeneous mixing	No	None	No	No	No	No	No
38	Retkute et al	2018	HP	H5N1	Thailand	2004-5	Chickens and ducks	National	Background	No	Parameter estimation and evaluation of control strategies	Individual-based	Farm	Between-farms and between-areas	Homogeneous mixing and spatial kernel	Yes	EpiEco	No	Yes	Yes	No	No
39	van den Broek	2021	HP	H5N1	Thailand	2004-7	Poultry	National	None	No	Parameter estimation	Population-based	Farm	Between-farms	Homogeneous mixing	Yes	None	No	No	No	No	No
40	Walker et al	2010	HP	H5N1	Vietnam	2004-5, 2007	Poultry	Subnational	None	No	Parameter estimation and evaluation of control strategies	Individual-based	Area	Between-areas	Spatial kernel	Yes	Epi	No	No	Yes	Yes	No
41	Delabouglise et al	2017	HP	H5N1	Vietnam	2008-15	Poultry	National	None	No	Parameter estimation	Population-based	Farm	Between-farms	Homogeneous mixing	Yes	None	No	No	No	No	No
42	Kim et al	2010	HP	H5N1	South Korea	2008	Chickens and ducks	National	None	No	Parameter estimation and evaluation of control strategies	Individual-based	Farm	Between-farms	Spatial kernel	Yes	Epi	No	Yes	No	Yes	No
43	Kim & Cho	2021	HP	H5N1/H5N8/H5N6	South Korea	2003-4, 2008, 2010-11, 2014-15, 2016-18	Poultry	National	None	No	Parameter estimation	Population-based	Farm	Between-farms	Homogeneous mixing	Yes	None	No	No	No	No	No
44	Smirnova & Tuncer	2014	HP	H5N1	Indonesia/World	2008-11	Poultry	Global	None	Yes	Parameter estimation	Population-based	Individual	Within-area	Homogeneous mixing	No	None	No	No	No	No	No
45	Tuncer & Martcheva	2013	HP	H5N1	World	2005-9	Poultry	Global	Wild birds and environment	Yes	Parameter estimation	Population-based	Individual	Within-area	Homogeneous mixing	No	None	No	No	No	No	No
46	Hill et al	2017	HP	H5N1	Bangladesh	2007-12	Chickens	Subnational	Background	Yes	Parameter estimation	Individual-based	Farm	Between-farms	Spatial kernel	Yes	None	No	No	No	No	No
47	Hill et al	2018	HP	H5N1	Bangladesh	2007-8, 2011	Chickens	Subnational	Background	No	Evaluation of control strategies	Individual-based	Farm	Between-farms	Spatial kernel	Yes	Epi	No	Yes	Yes	Yes	No
48	Ssematimba et al	2018	HP	H5N1	Bangladesh	2007-12	Poultry	National	None	No	Parameter estimation	Population-based	Farm	Between-farms	Homogeneous mixing	Yes	None	No	No	No	No	No
49	Pandit et al	2013	HP	H5N1	India	2008-10	Poultry	Subnational	Wild birds	No	Parameter estimation and evaluation of control strategies	Population-based	Area	Between-areas	Homogeneous mixing	Yes	Epi	Yes	No	No	No	No
50	Pelletier et al	2012	HP	H5N1	Nigeria	2006-7	Poultry	National	None	No	Parameter estimation and evaluation of control strategies	Individual-based	Farm/Area	Between-farms/Between-areas	Spatial kernel	Yes	Epi	No	Yes	Yes	No	No
51	Bett et al	2012	HP	H5N1	Nigeria	2005-8	Poultry	National	None	No	Parameter estimation	Population-based	Area	Between-areas	Homogeneous mixing	No	None	No	No	No	No	No
52	Lee et al	2017	HP	H5N1	Egypt	2010	Poultry	National	None	Yes	Parameter estimation and evaluation of control strategies	Population-based	Individual	Within-area	Homogeneous mixing	No	EpiH	Yes	No	No	No	No
53	Ward et al	2009	HP	H5N1	Romania	2005-6	Poultry	National	None	No	Parameter estimation	Population-based	Area	Between-areas	Homogeneous mixing	No	None	No	No	No	No	No
54	Rorres et al	2011a	HP	H5N2	USA	1983-84	Poultry	Subnational	None	No	Parameter estimation	Individual-based	Farm	Between-farms	Spatial kernel	Yes	None	No	No	No	No	No
55	Rorres et al	2011b	HP	H5N2	USA	1983-84	Poultry	Subnational	None	No	Parameter estimation	Individual-based	Farm/Area	Between-farms/Between-areas	Spatial kernel	Yes	None	No	No	No	No	No
56	Bonney et al	2018	HP	H5N2	USA	2015	Chickens and turkeys	Subnational	Background	No	Parameter estimation and evaluation of control strategies	Individual-based	Farm	Between-farms	Spatial kernel	Yes	Epi	No	No	No	No	Early marketing
57	Ssematimba et al	2019	HP	H5N2	USA	2015	Turkeys	Farm	None	No	Parameter estimation	Population-based	Individual	Within-farm	Homogeneous mixing	Yes	None	No	No	No	No	No
58	Lee & Lao	2018	HP	H5N6	Philippines	2017	Poultry	National	None	Yes	Parameter estimation and evaluation of control strategies	Population-based	Individual	Within-area	Homogeneous mixing	No	Epi	No	No	Yes	No	Quarantine
59	Salvador et al	2020	HP	H5N6	Philippines	2017	Poultry	Subnational	None	No	Parameter estimation and evaluation of control strategies	Individual-based	Farm	Between-farms	Spatial kernel	Yes	Epi	No	Yes	No	Yes	No
60	Lee et al	2019	HP	H5N6/H5N8	South Korea	2016	Chickens and ducks	Subnational	None	No	Parameter estimation and evaluation of control strategies	Individual-based	Farm	Between-farms and between-areas	Homogeneous mixing and spatial kernel	No	Epi	No	Yes	No	No	No
61	Yoo et al	2021	HP	H5N6	South Korea	2016-17	Chickens, ducks and quails	National	None	No	Parameter estimation	Individual-based	Farm	Between-farms	Network	Yes	None	No	No	No	No	No
62	Hobbelen et al	2020	HP	H5N8	Netherlands	2014, 2016	Chickens and ducks	Farm	None	No	Parameter estimation	Population-based	Individual	Within-farm	Homogeneous mixing	Yes	None	No	No	No	No	No
63	Andronico et al	2019	HP	H5N8	France	2016-17	Galliformes and palmipeds	Subnational	Background	No	Parameter estimation and evaluation of control strategies	Individual-based	Farm	Between-farms	Spatial kernel	Yes	Epi	Yes	Yes	No	Yes	No
64	Vergne et al	2021	HP	H5N8	France	2020-21	Ducks	Farm	None	No	Parameter estimation	Population-based	Individual	Within-farm	Homogeneous mixing	Yes	None	No	No	No	No	No
65	Hayama et al	2022	HP	H5N8	Japan	2020-21	Chickens	Farm	None	No	Parameter estimation	Population-based	Individual	Within-farm	Homogeneous mixing	Yes	None	No	No	No	No	No
66	Chen et al	2022	HP	H5Nx	China	2005-19	Poultry	National	Wild birds and environment	No	Parameter estimation and evaluation of control strategies	Population-based	Individual	Within-area	Homogeneous mixing	No	Epi	Yes	No	No	No	Biosecurity measures and closure of live poultry markets
67	Dorigatti et al	2010	HP	H7N1	Italy	1999-2000	Chickens, turkeys and others	Subnational	None	No	Parameter estimation and evaluation of control strategies	Individual-based	Farm	Between-farms	Spatial kernel	Yes	Epi	No	Yes	No	No	Ban on restocking
68	Smith & Dunipace	2011	HP	H7N3	Canada	2004	Poultry	Subnational	Backyard	No	Parameter estimation	Population-based	Farm	Between-farms	Homogeneous mixing	No	None	No	No	No	No	No
69	Stegeman et al	2004	HP	H7N7	Netherlands	2003	Poultry	Subnational	None	No	Parameter estimation	Population-based	Farm	Between-farms	Homogeneous mixing	Yes	None	No	No	No	No	No
70	Le Menach et al	2006	HP	H7N7	Netherlands	2003	Poultry	Subnational	None	No	Parameter estimation and evaluation of control strategies	Individual-based	Farm	Between-farms	Spatial kernel	Yes	Epi	Yes	Yes	No	Yes	National movement ban
71	Boender et al	2007	HP	H7N7	Netherlands	2003	Poultry	National	None	No	Parameter estimation and evaluation of control strategies	Individual-based	Farm	Between-farms	Spatial kernel	Yes	Epi	No	Yes	No	No	No
72	Bavinck et al	2009	HP	H7N7	Netherlands	2003	Poultry	Subnational	Backyard	No	Parameter estimation	Population-based	Farm	Between-farms	Homogeneous mixing	Yes	None	No	No	No	No	No
73	Bos et al	2009	HP	H7N7	Netherlands	2003	Chickens and turkeys	Farm	None	No	Parameter estimation	Population-based	Individual	Within-farm	Homogeneous mixing	Yes	None	No	No	No	No	No
74	Backer et al	2015	HP	H7N7	Netherlands	2003	Chickens, ducks and turkeys	National	None	No	Parameter estimation and evaluation of control strategies	Individual-based	Individual	Within-farm and between-farms	Homogeneous mixing and spatial kernel	Yes	EpiEco	No	Yes	Yes	No	No
75	Seymour et al	2021	HP	H7N7	Netherlands	2003	Poultry	National	None	No	Parameter estimation and evaluation of control strategies	Individual-based	Farm	Between-farms	Spatial kernel	Yes	EpiEco	No	Yes	No	No	No
76	Bonney et al	2021	LP	H5N2	USA	2018	Turkeys	Farm	None	No	Parameter estimation	Population-based	Individual	Within-farm	Homogeneous mixing	Yes	None	No	No	No	No	No
77	Gonzales et al	2012	LP	H7N3	Netherlands	2003	Chickens	Farm	None	No	Parameter estimation	Population-based	Individual	Within-farm	Homogeneous mixing	No	None	No	No	No	No	No
78	Li et al	2017	LP	H7N9	China	2013-15	Chickens	Subnational	None	Yes	Parameter estimation	Population-based	Individual	Within-area	Homogeneous mixing	Yes	None	No	No	No	No	No
79	Bai et al	2019	HP/LP	H7N9	China	2013-17	Poultry	Subnational	Environment	Yes	Parameter estimation	Population-based	Individual	Within-area	Homogeneous mixing	No	None	No	No	No	No	No
80	Zhu et al	2021	HP/LP	H7N9	China	2013-17	Poultry	Subnational	None	Yes	Parameter estimation and evaluation of control strategies	Population-based	Individual	Within-area	Homogeneous mixing	No	EpiH	No	No	No	No	Biosecurity measures and closure of live poultry markets

## Sheet: Parameters
Ref	Authors	Year	Pathogenicity	Subtype	Epidemic_area	Poultry_species	Model_paradigm	Unit	Transmission	Statuses_within	Contact_within	Statuses_between	Contact_between	Latent_period_dLat	Source_dLat	Infectious_period_dInf	Source_dInf	Incubation_period_dInc	Source_dInc	Clinical_period_dClin	Source_dClin	beta	Source_beta	R0	Source_R0	Lethality_mu	Source_mu	Kernel_function	Kernel_parameters	Source_kernel	Other_estimated_parameters
35	Tiensin et al	2007	HP	H5N1	Thailand	Chickens	Population-based	Individual	Within-farm	SID	Frequency-dependent	NA	NA	NA	NA	Min: 1 - Max: 4 days	Literature	NA	NA	NA	NA	Min: 0.60 (0.43-0.84) - Max: 2.30 (1.92-2.76) day-1	Estimated	Min: 2.18 (1.94-2.46) - Max: 3.49 (2.70-4.50)	Estimated	1	Literature	NA	NA	NA	NA
36	Walker et al	2012	HP	H5N1	Thailand	Chickens, ducks and geese	Individual-based	Area	Between-areas	NA	NA	SEID	Density-dependent	1 day	Literature	8.5 (7.6-9.4) days	Estimated	8.5 (7.6-9.4) days	Estimated	1 day	Assumed	NA	NA	Min: 0.2 - Max: 1.63	Estimated	NA	NA	Power law 1	rho = 8.5 (5.1-13.1) km alpha = 2.7 (2.5-3.0)	Estimated	Relative susceptibility and infectivity, effect of interventions
37	Marquetoux et al	2012	HP	H5N1	Thailand	Poultry	Population-based	Area	Between-areas	NA	NA	SIS	Frequency-dependent	NA	NA	Min: 7 - Max: 14 days	Literature	7 days	Assumed	NA	NA	Min: 0 - Max: 8 day-1	Estimated	Min: 0 - Max: 8	Estimated	NA	NA	NA	NA	NA	NA
38	Retkute et al	2018	HP	H5N1	Thailand	Chickens and ducks	Individual-based	Farm	Between-farms and between-areas	SEID	Density-dependent	NA	Density-dependent	NA	NA	NA	NA	NA	NA	NA	NA	Within: 0.99 (0.76-1.12) x10-6 / Between: 0.41 (0.34-0.52) x10-5 farm-1.day-1	Estimated	NA	NA	NA	NA	Logistic	NA	NA	Background transmission, relative infectivity, impact of duck farming
39	van den Broek	2021	HP	H5N1	Thailand	Poultry	Population-based	Farm	Between-farms	NA	NA	I	Other: non-parametric	NA	NA	NA	NA	NA	NA	NA	NA	NA	NA	NA	NA	NA	NA	NA	NA	NA	Reproductive power probability, impact of wild birds
40	Walker et al	2010	HP	H5N1	Vietnam	Poultry	Individual-based	Area	Between-areas	NA	NA	SEID	Density-dependent	1 day	Assumed	Min: 4.74 (3.84-5.91) - Max: 9.10 (7.29-11.21) days	Estimated	Min: 4.74 (3.84-5.91) - Max: 9.10 (7.29-11.21) days	Estimated	1 day	Assumed	Min: 1.85 (0.75-4.88) x10-6 - Max: 3.96 (0.45-14.5) x10-6 farm-1.day-1	Estimated	NA	NA	NA	NA	Power law 1	rho = min: 0.77 (0.04-2.21) - max: 3.46 (0.36-13.68) km alpha = min: 1.81 (1.6-2.08) - max: 2.14 (1.57-3.07)	Estimated	Effect of interventions
41	Delabouglise et al	2017	HP	H5N1	Vietnam	Poultry	Population-based	Farm	Between-farms	NA	NA	SIDS	Density-dependent	NA	NA	Min: 4 - Max: 13 days	Assumed	Min: 3 - Max: 12 days	Assumed	1 day	Assumed	Min: 1.4 - Max: 40 x10-8 farm-1.day-1	Estimated	Min: 0.55 - Max: 15.7	Estimated	NA	NA	NA	NA	NA	Seasonal transmission
42	Kim et al	2010	HP	H5N1	South Korea	Chickens and ducks	Individual-based	Farm	Between-farms	NA	NA	SIS	Density-dependent	NA	NA	NA	NA	Min: 2.5 - Max: 7.2 days	Estimated and assumed	NA	NA	0.429 (probability)	Estimated	NA	NA	NA	NA	Step function	NA	NA	NA
43	Kim & Cho	2021	HP	H5N1/H5N8/H5N6	South Korea	Poultry	Population-based	Farm	Between-farms	NA	NA	SID	Density-dependent	NA	NA	NA	NA	Min: 2 - Max: 8 days	Literature	NA	NA	NA	NA	Min: 0.03 (0.00-0.98) - Max: 2.20 (1.51-3.16)	Estimated	NA	NA	NA	NA	NA	NA
44	Smirnova & Tuncer	2014	HP	H5N1	Indonesia/World	Poultry	Population-based	Individual	Within-area	SID	Density-dependent	NA	NA	NA	NA	10 days	Literature	NA	NA	NA	NA	NA	NA	NA	NA	1	Assumed	NA	NA	NA	Transmission from birds to humans
45	Tuncer & Martcheva	2013	HP	H5N1	World	Poultry	Population-based	Individual	Within-area	SID	Density-dependent	NA	NA	NA	NA	10 days	Literature	NA	NA	NA	NA	Min: 4.75 - Max: 5.78 x10-5 individual-1.day-1	Estimated	1.06	Estimated	1	Assumed	NA	NA	NA	Transmission from birds to humans, seasonal transmission
46	Hill et al	2017	HP	H5N1	Bangladesh	Chickens	Individual-based	Farm	Between-farms	NA	NA	SID	Density-dependent	NA	NA	NA	NA	7 days	Estimated	NA	NA	Min: 1.71 (0.586-3.63) x10-10 - Max: 1.06 (0.0729-3.78) x10-7 farm-1.day-1	Estimated	NA	NA	NA	NA	Pareto	xmin = 0.1 km alpha = min: -0.358 (-0.666--0.159) - max: 0.0136 (-0.122-0.143)	Estimated and assumed	Transmission from birds to humans, background transmission, impact of water bodies, impact of LBMs
47	Hill et al	2018	HP	H5N1	Bangladesh	Chickens	Individual-based	Farm	Between-farms	NA	NA	SID	Density-dependent	NA	NA	NA	NA	7 days	Literature	NA	NA	Min: 1.71 (0.586-3.63) x10-10 - Max: 1.06 (0.0729-3.78) x10-7 farm-1.day-1	Literature	NA	NA	NA	NA	Pareto	xmin = 0.1 km alpha = min: -0.358 (-0.666--0.159) - max: 0.0136 (-0.122-0.143)	Literature	NA
48	Ssematimba et al	2018	HP	H5N1	Bangladesh	Poultry	Population-based	Farm	Between-farms	NA	NA	SID	Frequency-dependent	NA	NA	Min: 7.9 - Max: 12 days	Estimated	7 days	Assumed	NA	NA	Min: 0.08 (0.06-0.10) - Max: 0.11 (0.08-0.20) day-1	Estimated	Min: 0.85 (0.77-1.02) - Max: 0.96 (0.72-1.20)	Estimated	NA	NA	NA	NA	NA	NA
49	Pandit et al	2013	HP	H5N1	India	Poultry	Population-based	Area	Between-areas	NA	NA	SID	Density-dependent	NA	NA	7 days	Assumed	NA	NA	NA	NA	0.122 day-1	Estimated	1.034	Estimated	NA	NA	NA	NA	NA	NA
50	Pelletier et al	2012	HP	H5N1	Nigeria	Poultry	Individual-based	Farm/Area	Between-farms/Between-areas	NA	NA	SEID	Density-dependent	5 days	Assumed	10 days	Assumed	NA	NA	NA	NA	NA	NA	NA	NA	NA	NA	Power law 2	delta = 5.8993 x10-5 km rho = 2.0092	Estimated	Spatial kernel parameters (state level), seasonal transmission
51	Bett et al	2012	HP	H5N1	Nigeria	Poultry	Population-based	Area	Between-areas	NA	NA	SID	Density-dependent	NA	NA	12 days	Assumed	NA	NA	NA	NA	0.07 (0.06-0.09) day-1	Estimated	0.9 (0.7-1.1)	Estimated	NA	NA	NA	NA	NA	NA
52	Lee et al	2017	HP	H5N1	Egypt	Poultry	Population-based	Individual	Within-area	SID	Density-dependent	NA	NA	NA	NA	10 days	Literature	NA	NA	NA	NA	58 day-1	Estimated	1.362	Estimated	1	Assumed	NA	NA	NA	NA
53	Ward et al	2009	HP	H5N1	Romania	Poultry	Population-based	Area	Between-areas	NA	NA	SID	Frequency-dependent	NA	NA	7 days	Assumed	NA	NA	NA	NA	Min: 0 - Max: 2.001 day-1	Estimated	2.21	Estimated	NA	NA	NA	NA	NA	NA
54	Rorres et al	2011a	HP	H5N2	USA	Poultry	Individual-based	Farm	Between-farms	NA	NA	SEID	Density-dependent	4 days	Estimated	7 days	Assumed	NA	NA	NA	NA	NA	NA	NA	NA	NA	NA	Power law 2	delta = 9.5 x10-6 miles rho = 2.2	Estimated	NA
55	Rorres et al	2011b	HP	H5N2	USA	Poultry	Individual-based	Farm/Area	Between-farms/Between-areas	NA	NA	SEID	Density-dependent	5 days	Literature	7 days	Literature	NA	NA	NA	NA	NA	NA	NA	NA	NA	NA	Power law 2	delta = 5.8 x10-5 miles rho = 2.5	Estimated	NA
56	Bonney et al	2018	HP	H5N2	USA	Chickens and turkeys	Individual-based	Farm	Between-farms	NA	NA	SEID	Density-dependent	3 days	Assumed	17.22 (16.57-17.87) days	Estimated	8 days	Assumed	NA	NA	0.0061 (0.0025-0.0137) farm-1.day-1	Estimated	NA	NA	NA	NA	Logistic	r0 = 7.02 (3.07-16.16) km alpha = 2.46 (1.8-4.38)	Estimated	Background transmission
57	Ssematimba et al	2019	HP	H5N2	USA	Turkeys	Population-based	Individual	Within-farm	SEID	Frequency-dependent	NA	NA	1 day	Literature	4 days	Literature	NA	NA	NA	NA	3.2 (2.3-4.3) day-1	Estimated	12.8 (9.2-17.2)	Estimated	1	Literature	NA	NA	NA	NA
58	Lee & Lao	2018	HP	H5N6	Philippines	Poultry	Population-based	Individual	Within-area	SID	Other: half-saturated	NA	NA	NA	NA	NA	NA	NA	NA	NA	NA	0.0035 day-1	Estimated	0.0164	Estimated	1	Assumed	NA	NA	NA	Transmission from birds to humans
59	Salvador et al	2020	HP	H5N6	Philippines	Poultry	Individual-based	Farm	Between-farms	NA	NA	SEID	Density-dependent	Min: 1 - Max: 2 days	Literature	NA	NA	Min: 10 - Max: 14 days	Assumed	Min: 1 - Max: 3 days	Assumed	0.0012 (0.0001-0.1) farm-1.day-1	Estimated	NA	NA	NA	NA	Logistic	r0 = 3.4 (1.001-10.0) km alpha = 1.4 (1.001-5.0)	Estimated	NA
60	Lee et al	2019	HP	H5N6/H5N8	South Korea	Chickens and ducks	Individual-based	Farm	Between-farms and between-areas	SID	Density-dependent	NA	Density-dependent	NA	NA	NA	NA	Min: 2 - Max: 4 days	Assumed	NA	NA	Min: 0.00007 - Max: 0.00707 farm-1.day-1	Estimated	1.3427	Estimated	NA	NA	Local spread	r0 = 4.5019 km	Estimated	Transmission rates within- and between-bird species
61	Yoo et al	2021	HP	H5N6	South Korea	Chickens, ducks and quails	Individual-based	Farm	Between-farms	NA	NA	SEID	Network	1 day	Assumed	NA	NA	Min: 5.87 (1-12.85) - Max: 5.98 (1-12.94) days	Estimated	0 day	Assumed	NA	NA	NA	NA	NA	NA	NA	NA	NA	NA
62	Hobbelen et al	2020	HP	H5N8	Netherlands	Chickens and ducks	Population-based	Individual	Within-farm	SEIRD	Frequency-dependent	NA	NA	Min: 1 - Max: 2 days	Literature	Min: 1.1 - Max: 8.5 days	Literature	NA	NA	NA	NA	Min: 0.95 (0.3-2.3) - Max: 34.4 (27.3-44.1) day-1	Estimated	Min: 5.225 (1.65-12.65) - Max: 86 (68.25-110.25)	Estimated	Min: 20 - Max: 100%	Literature	NA	NA	NA	Date of virus introduction
63	Andronico et al	2019	HP	H5N8	France	Galliformes and palmipeds	Individual-based	Farm	Between-farms	NA	NA	SEID	Frequency-dependent	1 day	Estimated	NA	NA	7 days	Estimated	5.2 days	Estimated	Min: 0.23 (0.16-0.31) - Max: 0.53 (0.37-0.72) day-1	Estimated	NA	NA	NA	NA	Step function	NA	NA	Relative susceptibility and infectivity, background transmission, effect of interventions
64	Vergne et al	2021	HP	H5N8	France	Ducks	Population-based	Individual	Within-farm	SEIRD	Frequency-dependent	NA	NA	0.17 (0.03-0.38) days	Estimated	4.3 (2.8-5.7) days	Estimated	NA	NA	NA	NA	4.1 (2.8-5.8) day-1	Estimated	17.5 (9.4-29.3)	Estimated	70 (61-78)%	Estimated	NA	NA	NA	Date of virus introduction
65	Hayma et al	2022	HP	H5N8	Japan	Chickens	Population-based	Individual	Within-farm	SEID	Frequency-dependent	NA	NA	2 days	Literature	4 days	Literature	NA	NA	NA	NA	Min: 0.661 (0.627-0.696) day-1 - Max: 3.387 (1.774-2.071) day-1	Estimated	Min: 2.642 (2.507-2.785) - Max: 13.548 (12.832-14.304)	Estimated	1	Assumed	NA	NA	NA	Date of virus introduction
66	Chen et al	2022	HP	H5Nx	China	Poultry	Population-based	Individual	Within-area	SID	Density-dependent	NA	NA	NA	NA	4.5 days	Literature	NA	NA	NA	NA	0.1882 × 10−7 individual-1.year-1	Estimated	1.1101	Estimated	1	Assumed	NA	NA	NA	Transmission from resident wild birds and from the environment
67	Dorigatti et al	2010	HP	H7N1	Italy	Chickens, turkeys and others	Individual-based	Farm	Between-farms	NA	NA	SEID	Density-dependent	2 days	Literature	11.82 (6-26) days	Estimated	7 days	Literature	NA	NA	Min: 0.0009 (0.0005-0.0013) - Max: 0.0155 (0.0078-0.0232) farm-1.day-1	Estimated	NA	NA	NA	NA	Logistic	r0 = 3.1595 (1.7703-4.5487) km alpha = 2.1921 (1.8937-2.4904)	Estimated	Relative susceptibility
68	Smith & Dunipace	2011	HP	H7N3	Canada	Poultry	Population-based	Farm	Between-farms	NA	NA	SEID	Density-dependent	2 days	Literature	NA	NA	Min: 3 - Max: 9 days	Assumed	Min: 0 - Max: 9.56 days	Estimated	Min: 0 - Max: 0.00238 farm-1.day-1	Estimated	4.8	Estimated	NA	NA	NA	NA	NA	Relative susceptibility
69	Stegeman et al	2004	HP	H7N7	Netherlands	Poultry	Population-based	Farm	Between-farms	NA	NA	SEID	Density-dependent	2 days	Literature	Min: 6.9 (3.9-9.9) - Max: 13.8 (9.9-17.6) days	Estimated	6 days	Assumed	NA	NA	Min: 0.17 (0.1-0.2) - Max: 0.47 (0.3-0.7) day-1	Estimated	Min: 1.2 (0.6-1.9) - Max: 6.5 (3.1-9.9)	Estimated	NA	NA	NA	NA	NA	NA
70	Le Menach et al	2006	HP	H7N7	Netherlands	Poultry	Individual-based	Farm	Between-farms	NA	NA	SEID	Density-dependent	2 days	Literature	Min: 6 - Max: 10 days	Assumed	6 days	Literature	Min: 1 - Max: 6 days	Literature	Min: 0.076 - Max: 0.336 farm-1.day-1	Estimated	Min: 1.5 (1-2.5) - Max: 5.2 (4-6.9)	Estimated	NA	NA	Step function	NA	NA	Effect of interventions
71	Boender et al	2007	HP	H7N7	Netherlands	Poultry	Individual-based	Farm	Between-farms	NA	NA	SEID	Density-dependent	2 days	Assumed	7.47 (7.2-7.8) days	Estimated	6 days	Assumed	NA	NA	0.002 (0.0012-0.0039) farm-1.day-1	Estimated	NA	NA	NA	NA	Logistic	r0 = 1.9 (1.1-2.9) km alpha = 2.1 (1.8-2.4)	Estimated	NA
72	Bavinck et al	2009	HP	H7N7	Netherlands	Poultry	Population-based	Farm	Between-farms	NA	NA	SEID	Density-dependent	2 days	Literature	NA	NA	Min: 4 - Max: 12 days	Assumed	NA	NA	1.7 (1.5-2.0) x10-4 farm-1.day-1	Estimated	1.33	Estimated	NA	NA	NA	NA	NA	Relative susceptibility
73	Bos et al	2009	HP	H7N7	Netherlands	Chickens and turkeys	Population-based	Individual	Within-farm	SID	Frequency-dependent	NA	NA	NA	NA	Min: 4 - Max: 15 days	Literature	NA	NA	NA	NA	4.50 (2.68-7.57) day-1	Estimated	NA	NA	0.7	Literature	NA	NA	NA	Housing risk factors
74	Backer et al	2015	HP	H7N7	Netherlands	Chickens, ducks and turkeys	Individual-based	Individual	Within-farm and between-farms	SEIRD	Frequency-dependent	NA	Density-dependent	1 day	Literature	4 days	Literature	NA	NA	NA	NA	Within: 1.9 (0.61-8.1) day-1 / Between: 0.0039 (0.0023-0.0076) farm-1.day-1	Estimated	Within: 7.6 (2.44-32.4)	Estimated	0.7	Literature	Logistic	r0 = 1.9 (1.1-2.9) km alpha = 2.1 (1.8-2.4)	Literature	NA
75	Seymour et al	2021	HP	H7N7	Netherlands	Poultry	Individual-based	Farm	Between-farms	NA	NA	SID	Density-dependent	NA	NA	6.4 days	Estimated	NA	NA	NA	NA	NA	NA	NA	NA	NA	NA	Non-parametric	NA	NA	NA
76	Bonney et al	2021	LP	H5N2	USA	Turkeys	Population-based	Individual	Within-farm	SEIRD	Frequency-dependent	NA	NA	0.63 days	Literature	11.78 days	Literature	NA	NA	NA	NA	Min: 0.6 (0.4-1.0) - Max: 3.9 (1.2-5.8) day-1	Estimated	Min: 7.068 (4.712-11.78) - Max: 45.942 (14.136-68.324)	NA	0.01	Assumed	NA	NA	NA	Date of virus introduction
77	Gonzales et al	2012	LP	H7N3	Netherlands	Chickens	Population-based	Individual	Within-farm	SIR	Frequency-dependent	NA	NA	NA	NA	Min: 7.69 (5.88-11.11) - Max: 9.09 (6.25-20.0) days	Estimated	NA	NA	NA	NA	Min: 0.50 (0.45-0.55) - Max: 0.72 (0.68-0.77) day-1	Estimated	Min: 4.7 (3.0-8.6) - Max: 5.6 (4.3-7.7)	Estimated	0	Assumed	NA	NA	NA	Date of virus introduction, egg production
78	Li et al	2017	LP	H7N9	China	Chickens	Population-based	Individual	Within-area	SID	Frequency-dependent	NA	NA	NA	NA	Min: 3.95 (3.76-4.13) - Max: 5.94 (5.90-6.02) days	Estimated	NA	NA	NA	NA	Min: 0.22 (0.21-0.23) - Max: 0.49 (0.47-0.51) individual-1.day-1	Estimated	Min: 1.32 (1.31-1.33) - Max: 1.94 (1.92-1.96)	Estimated	NA	NA	NA	NA	NA	Transmission from birds to humans
79	Bai et al	2019	HP/LP	H7N9	China	Poultry	Population-based	Individual	Within-area	SID	Other: environment	NA	NA	NA	NA	NA	NA	NA	NA	NA	NA	Min: 5.15 - Max: 19.92 x 10-10	Estimated	1.3	Estimated	0.66 month-1	Assumed	NA	NA	NA	Transmission from birds to humans, mutation rate, detection rate in humans
80	Zhu et al	2021	HP/LP	H7N9	China	Poultry	Population-based	Individual	Within-area	SID	Frequency-dependent	NA	NA	NA	NA	NA	NA	NA	NA	NA	NA	0.679 day-1	Estimated	Max: 1.76	Estimated	NA	NA	NA	NA	NA	Transmission form birds to humans, seasonal transmission, effect of interventions

## Sheet: Definitions
		Epidemiological unit
		Individual	Population (farm or area)
	Latent period	From infection to onset of infectiousness	From infection to onset of infectiousness
	Infectious period	From onset of infectiousness to death or recovery	From onset of infectiousness to culling
	Incubation period	From infection to onset of symptoms	From infection to report
	Clinical period	From onset of symptoms to death or recovery	From report to culling
	Health status S	Susceptible	Susceptible
	Health status E	Exposed (infected but not yet infectious)	Exposed (infected but not yet infectious)
	Health status I	Infectious	Infectious
	Health status R	Recovered	Recovered
	Health status D	Deceased	Depopulated
